# Supplementary material for: Exploration of the Cytoplasmic Function of Abnormally Fertilized Embryos via Novel Pronuclear-Stage Cytoplasmic Transfer
Source: Int J Mol Sci. 2021 Aug 16;22(16):8765. doi: 10.3390/ijms22168765 (PMC8395835; doi:10.3390/ijms22168765)
Supplement: Supplementary file 1 [file ijms-22-08765-s001.zip]

Archive with 2 entries (2 files):
- Fujimine SuppleVideo PNCT.mp4
- ijms-1313863-proof done supplementary.pdf
